# Supplementary material for: Interactions of EGFR/PTEN/mTOR-Pathway Activation and Estrogen Receptor Expression in Cervical Cancer
Source: J Pers Med. 2023 Jul 26;13(8):1186. doi: 10.3390/jpm13081186 (PMC10455725; doi:10.3390/jpm13081186)
Supplement: Supplementary file 1 [file jpm-13-01186-s001.zip]

Archive with 1 entries (1 files):
- jpm-2514109-supplementary.pdf
